# Supplementary material for: Microbial Biocontrol Agents and Natural Products Act as Salt Stress Mitigators in Lactuca sativa L
Source: Plants (Basel). 2024 Sep 6;13(17):2505. doi: 10.3390/plants13172505 (PMC11396915; doi:10.3390/plants13172505)
Supplement: Supplementary file 1 [file plants-13-02505-s001.zip]

Archive with 1 entries (1 files):
- plants-3158392-supplementary.pdf
